# Supplementary material for: High‐intensity exercise training using a rotarod instrument (RotaHIIT) significantly improves exercise capacity in mice
Source: Physiol Rep. 2024 May 2;12(9):e15997. doi: 10.14814/phy2.15997 (PMC11065697; doi:10.14814/phy2.15997)
Supplement: Supplementary file 1 — Data S1. [file PHY2-12-e15997-s009.zip]

Archive with 3 entries (3 files):
- PHYSREP-2024-01-040-T-file003.xlsx
- PHYSREP-2024-01-040-T-s01.xlsx
- PHYSREP-2024-01-040-T-s02.xlsx
