# Supplementary material for: High‐intensity exercise training using a rotarod instrument (RotaHIIT) significantly improves exercise capacity in mice
Source: Physiol Rep. 2024 May 2;12(9):e15997. doi: 10.14814/phy2.15997 (PMC11065697; doi:10.14814/phy2.15997)
Supplement: Supplementary file 1 — Data S1. [file PHY2-12-e15997-s009.zip › PHYSREP-2024-01-040-T-file003.xlsx]

## Sheet: MaxSpeed&Grades@pVO2
Sex	Condition	MaxSpeed_pVO2 (m/min)	Grade_pVO2 (%)
F	Sed	27	15
F	Sed	23	15
F	Sed	26	15
F	Sed	27	15
F	Sed	24	15
F	Sed	24	15
F	Sed	26	15
F	RotaHIIT	29	15
F	RotaHIIT	25	15
F	RotaHIIT	28	15
F	RotaHIIT	27	15
F	RotaHIIT	29	15
F	RotaHIIT	27	15
F	RotaHIIT	30	15
M	Sed	31	15
M	Sed	29	15
M	Sed	28	15
M	Sed	30	15
M	Sed	27	15
M	Sed	26	15
M	Sed	30	15
M	Sed	28	15
M	Sed	28	15
M	Sed	27	15
M	RotaHIIT	25	15
M	RotaHIIT	28	15
M	RotaHIIT	29	15
M	RotaHIIT	29	15
M	RotaHIIT	27	15
M	RotaHIIT	27	15
M	RotaHIIT	30	15
M	RotaHIIT	28	15
M	RotaHIIT	27	15
