# Supplementary material for: High‐intensity exercise training using a rotarod instrument (RotaHIIT) significantly improves exercise capacity in mice
Source: Physiol Rep. 2024 May 2;12(9):e15997. doi: 10.14814/phy2.15997 (PMC11065697; doi:10.14814/phy2.15997)
Supplement: Supplementary file 1 — Data S1. [file PHY2-12-e15997-s009.zip › PHYSREP-2024-01-040-T-s02.xlsx]

## Sheet: Echocardiography
Sex	Assignment	pre_HR	post_HR	pre_IVSd	post_IVSd	pre_IVSs	post_IVSs	pre_%IVS	post_%IVS	pre_LVDd	post_LVDd	pre_LVDs	post_LVDs	pre_PWd	post_PWd	pre_PWs	post_PWs	pre_%PW	post_%PW	pre_EF%	post_EF%	pre_FS%	post_FS%	pre_LVMass	post_LVMass	pre_Vold	post_Vold	pre_Vols	post_Vols	pre_LVAread	post_ LVAread	pre_LVArea	post_LVArea	pre_CO	post_CO	pre_EF%	post_ EF%	pre_FS%	post_FS%	pre_SV	post_SV	pre_LVvold	post_LVvold	pre_Lvvols	post_Lvvols	pre_LA1	post_LA1	pre_LA2	post_LA2
F	Sed	561	547	0.935	0.95	1.39	1.402	0.486631	0.475789	3.954	3.99	2.88	2.796	0.798	0.974	1.148	1.362	0.438596	0.398357	0.5342	0.5773	0.27115	0.2996	128.668	151.26	68.108	69.72	31.72	29.469	19.648	23.63	11.206	13.55	15.5	23.33	0.56649	0.61277	0.2566	0.1635	27.615	42.63	48.748	69.57	21.13	26.94	2.62	2.2	2.075	1.67
F	Sed	542	565	0.835	0.768	1.26	1.156	0.508982	0.505208	3.364	3.264	2.42	2.266	0.793	0.784	1.19	1.25	0.500631	0.594388	0.5538	0.59392	0.2799	0.3058	91.02	81.08	46.25	42.98	20.635	17.45	18.76	19.81	10.87	11.53	14.089	15.36	0.5607	0.5826	0.228	0.1922	25.986	27.18	46.34	46.657	20.357	19.47	2.038	2.764	1.63	1.77
F	Sed	569	518	0.97	0.73	1.345	0.89	0.386598	0.219178	3.449	3.721	2.44	2.933	0.821	0.682	1.09	0.796	0.327649	0.167155	0.5706	0.4379	0.29158	0.21179	108.423	88.31	49.12	58.928	21.09	33.12	23.13	24.45	13.895	17.03	21.14	16.33	0.5474	0.44556	0.2252	0.13019	37.09	31.66	67.758	72.457	30.66	40.793	2.1	2.24	1.39	2.29
F	Sed	507	517	0.69	0.82	1.079	1.087	0.563768	0.32561	4.08	3.95	3.03	3.14	0.6	0.585	0.947	0.92	0.578333	0.57265	0.5094	0.4254	0.25625	0.2057	92.11	97.135	73.367	68.108	35.99	39.13	23.63	22.86	14.668	14.55	17.99	15.88	0.5302	0.4822	0.1841	0.21439	35.489	30.67	66.925	63.6	31.43	32.928	2.11	2.305	1.915	2.359
F	Sed	534	591	0.532	0.76	0.72	1.049	0.353383	0.380263	3.76	3.528	2.758	2.6	0.585	0.722	1.128	1.087	0.928205	0.50554	0.5289	0.52528	0.2666	0.26293	66.29	86.25	60.46	51.86	28.48	24.62	20.615	20.83	12.246	12.196	16.97	20.198	0.5574	0.561837	0.2233	0.2528	31.77	34.169	57	60.817	25.227	26.647	2.242	2.834	1.672	1.803
F	Sed	503	572	0.93	1	1.358	1.35	0.460215	0.35	4.78	4.56	3.509	3.308	1.052	0.79	1.449	1.14	0.377376	0.443038	0.5199	0.53597	0.2663	0.2755	211.14	170.398	106.692	95.69	51.21	44.403	26.388	20.184	16.33	12.98	24.645	14.88	0.56657	0.5076	0.1088	0.1675	48.947	25.97	86.396	51.177	37.445	25.193	2.26	2.635	1.86	1.943
F	Sed	575	599	0.77	0.88	1.006	1.22	0.306494	0.386364	4.214	3.946	3.2	3.03	0.687	0.813	1.04	1.13	0.513828	0.389914	0.48264	0.46932	0.24052	0.2312	113.39	124.41	79.226	67.797	40.987	35.97	22.159	21.52	14.63	14.44	18.32	16.94	0.4935	0.4689	0.11093	0.1385	31.833	28.28	64.517	60.31	32.683	32.03	2.206	2.38	2.353	1.719
F	Sed	485	559	0.76	0.966	1.186	1.35	0.560526	0.397516	3.794	3.89	2.775	3.06	0.684	0.8	1.064	1.117	0.555556	0.39625	0.53158	0.43925	0.26853	0.2134	93.91	129.068	61.737	65.837	28.918	36.918	22.101	20.74	13.256	14.37	17.673	13.427	0.56199	0.431	0.1828	0.166	36.396	23.99	64.762	55.66	28.36	31.673	2.266	2.106	2.029	1.565
F	RotaHIIT	506	414	0.755	0.684	0.94	0.92	0.245033	0.345029	3.885	4.024	3.168	3.54	0.724	0.81	0.986	0.985	0.361878	0.216049	0.38788	0.2612	0.18452	0.119	100.86	108.355	65.307	71	39.975	52.458	24.025	23.886	16.4	17.55	15.748	11.35	0.4395	0.385863	0.142	0.09669	31.101	27.41	70.7459	71.08	39.64	43.66	2.203	2.43	1.56	1.834
F	RotaHIIT	450	529	0.793	0.669	1.15	0.965	0.450189	0.442451	4.02	3.976	3.015	2.97	0.7618	0.714	1.1428	1.193	0.500131	0.670868	0.5005	0.50408	0.25049	0.25239	114.271	96	70.986	69.046	35.45	34.24	24.268	27.02	15.18	16.51	17.24	23.133	0.5137	0.5132	0.2113	0.21268	38.26	43.655	74.47	85.059	36.208	41.403	2.012	2.224	2.179	1.901
F	RotaHIIT	640	574	0.92	0.855	1.148	1.09	0.247826	0.274854	3.094	3.264	1.99	2.329	0.95	0.934	1.307	1.243	0.375789	0.330835	0.66627	0.56479	0.35626	0.2864	97.7	99.387	37.763	42.987	12.602	18.708	17.097	18.95	7.977	10.87	15.005	14.536	0.6374	0.56347	0.3588	0.23639	23.41	25.296	36.72	44.89	13.317	19.59	2.175	1.801	1.363	1.559
F	RotaHIIT	555	448	0.821	0.92	1.3	1.339	0.583435	0.455435	3.84	4.048	2.73	2.987	0.653	0.76	1.011	1.069	0.548239	0.406579	0.5599	0.51928	0.2871	0.2622	98.5	128.88	63.52	72.04	27.95	34.63	18.87	27	10.35	16.874	15.22	19.24	0.5836	0.5005	0.2846	0.2072	27.409	42.88	46.96	85.68	19.55	42.797	1.89	2.59	1.72	1.801
F	RotaHIIT	565	493	0.897	0.863	1.285	1.17	0.432553	0.355736	3.482	3.99	2.69	3.24	0.768	0.728	1	0.934	0.302083	0.282967	0.4665	0.3942	0.227	0.18849	99.18	116.47	50.265	69.72	26.815	42.23	na	20.42	na	14.65	na	11.03	na	0.41097	na	0.1379	na	22.37	na	54.258	na	31.88	1.89	1.999	1.71	1.546
F	RotaHIIT	546	398	0.768	0.792	1.102	1.109	0.434896	0.400253	3.467	3.708	2.516	2.725	0.661	0.728	0.927	1.148	0.402421	0.576923	0.5436	0.5267	0.2741	0.2649	79.76	96.89	49.738	58.429	22.7	27.65	16.267	21.649	10.245	13.763	11.29	14.01	0.52128	0.5484	0.1733	0.1045	20.668	35.19	39.649	64.17	18.98	28.98	2.34	2.82	1.724	1.928
F	RotaHIIT	550	526	0.835	0.895	1.175	1.457	0.407186	0.627933	3.98	3.37	2.98	2.376	0.772	0.97	1.069	1.307	0.384715	0.347423	0.50161	0.5777	0.2508	0.2957	117.383	111.45	69.205	46.601	34.49	19.67	17.66	17.05	11.636	10.21	12.44	11.58	0.5068	0.5526	0.10932	0.2175	22.627	22.01	44.63	39.83	22	17.82	1.94	1.864	1.54	1.648
M	Sed	461	479	0.877	0.861	1.088	1.137	0.240593	0.320557	4.88	4.866	4.038	3.94	0.82	0.763	1.015	0.975	0.237805	0.277851	0.39025	0.39164	0.173	0.1903	177.55	166.708	111.91	111.045	71.59	67.55	27.58	26.89	22.277	19.16	13.72	18.502	0.4099	0.41713	0.04142	0.1041	29.74	38.598	95.83	92.61	66.089	54.012	2.67	2.29	2.145	3
M	Sed	603	484	0.8	0.706	1.145	1.06	0.43125	0.501416	4.34	4.4	3.36	3.43	0.836	0.73	1.04	1.04	0.244019	0.424658	0.4575	0.44589	0.2261	0.2195	139.61	120.006	85.217	87.86	46.22	48.686	22.18	23.63	15.465	16.84	16.17	15.44	0.428	0.4347	0.11817	0.0994	26.81	31.9	62.63	73.38	35.82	41.479	2.635	2.06	2.59	2.62
M	Sed	409	527	0.715	0.705	1.064	1.09	0.488112	0.546099	4.05	4.82	3.03	3.47	0.69	0.537	1.03	1.03	0.492754	0.918063	0.5036	0.5402	0.2525	0.2795	101.22	116.82	72.279	108.59	35.879	49.929	23.07	22.05	14.839	13.497	13.78	18.57	0.5166	0.5486	0.12367	0.1846	33.68	35.188	65.19	64.136	31.51	28.948	2.65	1.844	2.845	2.213
M	Sed	474	465	0.767	0.82	0.975	1.08	0.271186	0.317073	4.125	4.055	3.52	2.918	0.712	0.676	0.889	1.073	0.248596	0.587278	0.41427	0.54763	0.1462	0.28034	111.608	110.117	75.319	72.314	51.647	32.71	26.34	26.36	19.46	16.56	14.55	19.628	0.4795	0.5422	0.10556	0.1	31.02	42.57	81.74	78.51	50.71	35.936	2.461	2.25	1.679	2.58
M	Sed	546	520	0.7	0.912	0.926	1.338	0.322857	0.467105	4.11	3.93	3.24	2.745	0.79	1.079	0.95	1.52	0.202532	0.408712	0.53446	0.58105	0.21165	0.30174	112.239	154.893	74.75	67.178	42.274	28.143	27.73	22.498	20.01	14.406	19.986	19.76	0.4954	0.5514	0.1321	0.0422	36.55	37.98	92.437	68.878	55.886	30.897	2.682	2.49	2.193	2.067
M	Sed	435	na	0.84	na	1.239	na	0.475	na	3.957	na	2.965	na	0.752	na	1.121	na	0.490691	na	0.50154	na	0.25072	na	115.196	na	68.26	na	34.027	na	21.036	na	13.058	na	11.734	na	0.51507	na	0.2251	na	26.96	na	52.36	na	25.39	na	1.776	na	1.741	na
M	Sed	508	na	0.93	na	1.194	na	0.283871	na	4.119	na	3.25	na	0.87	na	1.186	na	0.363218	na	0.4333	na	0.211	na	146.11	na	75.056	na	42.53	na	20.115	na	13.608	na	12.54	na	0.45626	na	0.1734	na	24.665	na	54.06	na	29.39	na	2.229	na	1.647	na
M	Sed	550	574	0.798	0.871	1.17	1.164	0.466165	0.336395	3.908	3.723	3.102	2.765	0.768	0.808	1.095	1.125	0.425781	0.392327	0.5265	0.51457	0.2062	0.25744	109.94	111.76	66.25	59.028	37.99	28.654	23.37	19.87	14.815	12.05	17.34	15.228	0.55683	0.5037	0.2702	0.254	31.51	26.52	68.97	52.66	37.465	26.132	2.36	2.184	1.656	1.975
M	Sed	525	na	0.88	na	1.186	na	0.347727	na	4.319	na	3.513	na	0.783	na	1.064	na	0.358876	na	0.38852	na	0.1866	na	140.842	na	83.94	na	51.328	na	25.82	na	18.76	na	15.85	na	0.37725	na	0.17132	na	30.166	na	79.96	na	49.796	na	2.89	na	2.22	na
M	Sed	507	448	0.814	0.927	1.352	1.339	0.660934	0.444444	3.93	4.048	3.024	2.987	0.722	0.76	1.02	1.069	0.412742	0.406579	0.46847	0.51928	0.23063	0.2622	108.207	128.88	67.173	72.04	35.704	34.631	22.058	7.003	13.996	16.87	15.095	19.24	0.48434	0.5005	0.216	0.2072	29.76	42.88	61.458	85.68	31.69	42.797	2.207	2.33	1.63	2.592
M	RotaHIIT	470	453	0.739	0.7068	0.99	0.999	0.339648	0.413413	4.15	3.63	3.217	2.608	0.682	0.65	1.08	1.023	0.583578	0.573846	0.45719	0.5539	0.225	0.28187	106.97	80.29	76.465	55.59	41.505	24.79	21.76	25.5	14.08	16.216	13.23	37.75	0.4741	0.50205	0.1922	0.179	28.137	36.71	59.34	73.138	31.2	36.41	2.245	2.299	2.45	2.14
M	RotaHIIT	548	443	0.77	0.8	1.04	1.13	0.350649	0.4125	3.68	3.647	2.738	2.649	0.706	0.665	1.137	1.02	0.610482	0.533835	0.5127	0.54124	0.25607	0.2737	92.11	89.73	57.4	56.185	27.967	25.77	24.49	23.85	16	15	19.122	16.038	0.4988	0.52626	0.155	0.1346	34.879	36.136	69.92	68.66	35.04	32.529	2.315	2.44	2.3	2.079
M	RotaHIIT	448	447	0.845	0.86	1.3	1.13	0.538462	0.313953	3.688	3.701	2.486	2.54	0.836	0.806	1.218	1.13	0.456938	0.401985	0.61845	0.59826	0.3259	0.31196	110.265	109.66	57.704	58.17	22.016	23.369	21.337	19.385	12.28	10.44	15.47	15.07	0.5802	0.6406	0.17169	0.14937	34.51	33.6	59.48	52.409	24.967	18.8	2.108	2.049	2.23	2.148
M	RotaHIIT	469	529	0.812	0.88	1.15	1.429	0.416256	0.623864	3.929	3.41	2.96	2.288	0.79	0.882	1.166	1.095	0.475949	0.241497	0.4947	0.6264	0.2464	0.32962	114.53	104.315	67.094	47.917	33.9	17.9	25.62	22.761	15.236	13.289	17.164	17.64	0.51668	0.55259	0.2506	0.20636	36.6	33.35	71.466	60.36	34.862	27.007	2.77	2.31	2.02	2.889
M	RotaHIIT	477	398	0.579	0.86	0.853	1.18	0.47323	0.372093	4.119	3.928	3.07	3.066	0.593	0.784	0.962	1.053	0.62226	0.343112	0.5066	0.44996	0.2547	0.21975	82.465	118.834	75.08	67.11	37.04	36.918	21.015	23.38	14.94	15.35	11.78	12.648	0.4354	0.4566	0.1114	0.2227	24.65	31.713	56.59	69.45	31.94	37.737	2.054	2.089	1.589	1.818
M	RotaHIIT	537	394	0.828	0.864	1.095	1.183	0.322464	0.369213	4.752	4.679	3.497	3.85	0.76	0.864	0.986	1.247	0.297368	0.443287	0.51649	0.36877	0.2639	0.177041	155.54	169.294	105.05	101.29	50.79	63.942	21.68	26.66	14.616	20.2	16.99	10.826	0.5017	0.3428	0.10206	0.14	31.61	27.477	63.01	80.152	31.39	52.675	2.74	2.45	1.961	1.56
M	RotaHIIT	558	444	0.983	0.927	1.38	1.362	0.403866	0.469256	3.794	3.85	2.835	2.86	0.869	0.824	1.202	1.101	0.383199	0.336165	0.50619	0.51299	0.25267	0.2572	132.08	124.96	61.73	63.94	30.484	31.139	23.806	23.75	14.29	15.543	20.05	14.89	0.53367	0.5072	0.2382	0.11458	35.904	33.487	67.278	66.02	31.37	32.534	2.08	2.178	1.742	1.559
M	RotaHIIT	440	591	0.779	1.045	1.062	1.465	0.363286	0.401914	3.42	3.628	2.748	2.63	0.81	1.014	0.96	1.259	0.185185	0.241617	0.41385	0.5435	0.19668	0.2751	90.645	143.547	48.15	55.48	28.22	25.327	20.938	21.965	14.404	14.477	8.564	18.015	0.3661	0.51124	0.2221	0.1361	19.42	30.464	53.06	59.588	33.63	29.124	1.98	2.097	1.689	1.615
M	RotaHIIT	532	496	0.966	0.768	1.389	1.156	0.437888	0.505208	3.835	4.191	3.055	3.23	0.82	0.744	1.16	1.085	0.414634	0.458333	0.42219	0.46312	0.20338	0.22873	127.77	117.95	63.32	78.196	36.587	41.98	20.712	19.01	14.11	12.739	13.49	11.246	0.4368	0.45892	0.1786	0.1871	25.33	22.66	57.989	49.379	32.65	26.718	1.98	1.93	1.7	1.517
[truncated: 30 more columns]
